# Supplementary material for: Associations of Caregiver Cooking Skills with Child Dietary Behaviors and Weight Status: Results from the A-CHILD Study
Source: Nutrients. 2021 Dec 18;13(12):4549. doi: 10.3390/nu13124549 (PMC8704868; doi:10.3390/nu13124549)
Supplement: Supplementary file 1 [file nutrients-13-04549-s001.zip]

Archive with 1 entries (1 files):
- nutrients-1410722-SI.pdf
